# Supplementary material for: Intracellular pH regulates β-catenin with low pHi increasing adhesion and signaling functions
Source: J Biol Chem. 2026 Jan 7;302(3):111134. doi: 10.1016/j.jbc.2026.111134 (PMC12907494; doi:10.1016/j.jbc.2026.111134)
Supplement: Supplementary Material 2 [file mmc2.xlsx]

## Sheet: Sheet1
DSGIHS/DSGVHS	DSGIVS	DSGINS	DSGIQS	DSGIMS	DSGIPS	DSGIAS
QSL83297.1	TRY65671.1	XP_013146302.1	TNM92871.1	XP_073230778.1	AEN93983.1	ADO34159.1
QSL83301.1	XP_062519290.1	XP_002422562.1	XP_032812956.1	XP_001647517.3
EPY75828.1	XP_055340349.1	XP_014681980.1	XP_061412778.1	PFX24089.1
KAI1242910.1		XP_037078008.1	XP_067981299.1	KAK2560454.1
EHA98032.1		XP_073539407.1	XP_019614269.1	EDO35728.1
CAK6566376.1		XP_075703050.1	KAA8585942.1
CAN8377502.1		XP_069490608.1	XP_013379954.1
NP_001317658.1		NP_989380.1	NP_001158477.1
CAM5887262.1		NP_001084051.1	XP_074644359.1
CAM9837579.1		KAJ8683438.1	ABQ85061.1
NP_571134.2		KAF9420856.1	XP_063411017.1
NP_001167409.1		CAB4003232.1	CAH1788265.1
MBN3325922.1		CAF93055.1	ELT88719.1
KAI4888059.1		KAK6632647.1	XP_072047862.1
CAL8289214.1		XP_046859472.1	XP_064598638.1
PWA33542.1		XP_002426844.1	P35224.1
KAF0045133.1		CAB3234565.1	XP_033629576.1
XP_008297426.1		CAG9096281.1	XP_064646088.1
NP_001425803.1		KAG9470469.1	XP_014681980.1
ETE59087.1		VEN36240.1	XP_071942829.1
KAL7989956.1		VVC95700.1	XP_033100518.1
ELK25121.1		XP_060810793.1	NP_001027543.1
ROL42052.1		KAF0294114.1	CAH1115262.1
CAN1996816.1		OAF70822.1	KAJ6639737.1
CAL9820303.1		KOB76570.1	WAR10137.1
AAL49497.1		WMQ53810.1	KAH0954624.1
KAL3854839.1		WMQ53816.1	XP_042199097.1
KAF6099044.1		WMQ53807.1	NP_001027779.1
KAK2146964.1		WMQ53812.1	XP_046442712.1
XP_021363565.1		WMQ53815.1	RWS16295.1
AKJ32471.1		WMQ53809.1	KAF6019260.1
KAK2178971.1		WMQ53806.1	XP_073539407.1
KAI0227083.1		WMQ53814.1	XP_067935081.1
XP_060563088.1		KAI0986709.1	XP_043910772.1
XP_046563584.1		XAF35115.1	CAB3234335.1
NP_001191600.1		WMQ53817.1	XP_066554989.1
ADI48180.1		KAI3390160.1	XP_055300749.1
XP_009048556.1		KAL4720086.1	XP_065051837.1
XP_041374475.1		XP_028159625.1	CAN8985320.1
XP_076351082.1			KAJ8377372.1
BFZ21960.1			KAK1160271.1
KAL3220817.1			KAI1284842.1
XP_014282688.1			XP_053197269.1
GAB6019679.1			ROL45944.1
XP_077302816.1			KAL4659866.1
XP_019698974.2			KAL1255077.1
XP_073981920.1			KAG7223823.1
KAK5644745.1			NP_001133432.1
KAF5273847.1			XP_067115309.1
XP_065163235.1			XP_058802818.1
GLV32431.1			XP_008283170.1
XP_021931263.1			XP_043906971.1
XP_026473621.1			XP_042250078.1
KAJ8320085.1			KAG7262773.1
XAG93433.1			XP_031420378.1
XP_067145340.1			XP_056443096.1
XP_042229346.1			XP_041122086.1
KAI4462202.1			CAL8269437.1
KAF6203603.1			XP_063056824.1
KAJ8918580.1			XP_026130726.1
XP_044260487.1			KAL1005993.1
KAF5279204.1			KAG7505155.1
NP_001172034.1			CAL8388282.1
MGH0117249.1			XP_052212087.1
NP_001310743.1			CDQ66471.1
MGH0129939.1			XP_061129973.1
XP_058808652.1			XP_075319765.1
XP_059350415.1			XP_017572125.2
ADC35062.1			XP_072516311.1
XP_034239472.1			KAK5615783.1
NP_001259149.1			TMS15281.1
CAA9997296.1			XP_076585200.1
XP_024945634.1			CAL8332276.1
NP_726775.2			XP_028828756.1
XP_071548820.1			KAI4882020.1
KAJ8940547.1			XP_041641342.1
UCC70943.1			XP_013865630.1
XP_070720717.1			XP_070305488.1
XP_058790144.1			TRY90707.1
XP_014235290.1			XP_060797691.1
KAK3577133.1			XP_061578671.1
XP_014207867.1			XP_066530329.1
KAH0814559.1			KAI4884849.1
XP_071447483.1			KAI7795447.1
XP_067118253.1			XP_037545604.1
CAB3385686.1			KAI3352862.1
XP_054270963.1			XP_048871074.1
KAL7301825.1			KAI9533875.1
KAG8147952.1			XP_034544825.1
CAD7622898.1			XP_014865159.1
MGH0157294.1			XP_033953972.1
XP_040173562.1			KAM3622958.1
XP_038634446.1			MEQ2283153.1
XP_065334010.1			XP_054896910.1
XP_018911106.1			XP_069031777.1
XP_046404871.1			TKS92468.1
KAF6335043.1			XP_015239831.1
XP_058443782.1			XP_023815745.1
CAG7826139.1			XP_017272446.1
GAB0199090.1			XP_053491490.1
KAL7977126.1			XP_062868676.1
XP_048522380.1			XP_042340581.1
KAH1009072.1			CAB4061635.1
KAJ8683437.1			CAG5987304.1
ACH92925.1			XP_027025400.1
XP_076822744.1			KAK7119624.1
XP_031672752.1			XP_015825754.1
KAL7029043.1			XP_033826793.1
XP_062701310.1			KAF6739073.1
XP_023349286.1			CAL1607072.1
NP_001254482.1			XP_076123211.1
CRL04769.1			XP_066530331.1
KAF7285595.1			KAL5274765.1
KAI5697565.1			QBC65505.1
KAL5274760.1			XP_066915601.1
XP_074080028.1			KAI3360267.1
XP_021950688.1			KAG7222037.1
XP_029428841.1			XP_077413748.1
KAF4787500.1			XP_012707504.2
XP_072860369.1			KAG7317450.1
XP_033219607.1			KAA8595177.1
XP_058443779.1			KAK3562307.1
KAJ6658223.1			KAB5530560.1
ABG91071.1			XP_062845057.1
NP_001273872.1			XP_016425891.1
CAD7397106.1			KAG8015157.1
XP_006638441.2			KAK7930256.1
NP_001339702.1			XP_061410572.1
ERE68453.1			XP_061410573.1
EGW08022.1			KAG1946746.1
KAF0763261.1			XP_065312902.1
GLH11202.1			XP_039860945.1
KAK8393407.1			XP_039980221.1
VFV24962.1			CDQ70888.1
XP_070418072.1			XP_016324006.1
CAD7275488.1			TRY94773.1
XDA89565.1			KTG33180.1
CAD7278126.1			CAH1713293.1
KAF4531458.1			KPP63025.1
EMP40489.1			XP_058233765.1
CAD7394288.1			KAL4097129.1
KAL4097131.1			XP_056264033.1
XP_025417173.1			XP_050531684.1
NP_571252.1			TKS69106.1
KAG8037360.1			XP_029365107.1
OXB65966.1			XP_073677599.1
UYV74423.1			TNN71252.1
KAM0736197.1			XP_045899511.1
KAJ8945183.1			KAG8183879.1
KFU87040.1			KRX91783.1
XP_061872457.1			MEQ2174984.1
XP_023573808.1			KAJ3601071.1
VTJ59322.1			MGH0143366.1
EDW06487.2			XP_010789945.1
UYV84100.1			CDQ95031.1
KFW81002.1			KAI2653155.1
XP_058064557.1			CAL8076980.1
CAD7434318.1			KAG1946745.1
XP_064473027.1			GAV07811.1
KAK2723576.1			XP_064844613.1
KAG8237959.1			KAF4073508.1
KAK2489568.1			XP_072105740.1
KAA0202151.1			MGH0139333.1
OXA58347.1			GLD60930.1
KAH6948162.1			XP_016104009.1
KAF3840082.1			XP_061829794.1
KAF6203604.1			KAL7829143.1
CAN7990939.1			CAH8847025.1
OWK15087.1			XP_010790066.1
XP_011631872.1			GLD61199.1
KFV87919.1			KAL7830095.1
KAI4462222.1			MEE6522122.1
KAB0397684.1			VDK23493.1
KAF5918104.1			KAL5964735.1
XP_067983266.1			VDM01697.1
AYN53585.1			VDM34724.1
KAJ1532247.1			KAM3173734.1
XP_058875250.1			KAG7281966.1
AEC12440.1			TKS69180.1
CAD7240356.1			CAL8358573.1
XP_072156950.1			KAL3318188.1
KAG1676896.1			CAK9289982.1
XP_009028963.1			VDQ03552.1
NP_001164124.1			VEL37907.1
NXP37005.1			KAG1676897.1
XP_015838639.1			CAB1418478.1
VDO91931.1			KAG7256888.1
XP_068898616.1			GAA6077716.1
XP_072156952.1			KTF90237.1
KAJ3626678.1			KAL6457719.1
XP_025773230.1			KAK1874556.1
UYV74419.1			KAI5609474.1
KAH8413911.1
KAF6094412.1
KAG0710448.1
XP_063921394.1
KRX63350.1
EDM06034.1
CDW55137.1
CAG5124202.1
KFD62308.1
XP_023238439.1
KFV63248.1
XP_029678644.1
CAE1146808.1
AAL89457.1
KRY07317.1
EHB02831.1
XP_009325295.1
XP_026684355.1
CAN1996817.1
KRY27703.1
XP_044012197.1
XP_033220903.1
AYN53586.1
KRX69810.1
AYN53587.1
NWQ85263.1
AAH49399.1
CAH8549577.1
KAA0187587.1
TPP57747.1
XP_022248931.1
XP_012581490.1
CAH8563864.1
CAH8529630.1
KAK4471220.1
VDP58799.1
KAK2090085.1
CDS27243.2
CAH8549595.1
XP_010633850.1
GFW99188.1
KAG1676895.1
PAA87126.1
XP_063912665.1
AJO67897.1
KFO28522.1
KAJ3641898.1
XP_012861252.1
BAG56970.1
PNI34011.1
KAH0813904.1
YAE76724.1
CAG5112476.1
NXD31844.1
KAG8293913.1
XP_035231494.1
CAF0841782.1
XP_009889193.1
PNI81244.1
KGL97968.1
KZS00824.1
KAH8261994.1
OUC49786.1
XP_034612169.1
KAK4327995.1
KAI2582961.1
KAL0166487.1
PNI81245.1
EDW43888.1
KFO29011.1
